# Supplementary material for: Serum Proteomic Analysis Reveals Vitamin D-Binding Protein (VDBP) as a Potential Biomarker for Low Bone Mineral Density in Mexican Postmenopausal Women
Source: Nutrients. 2019 Nov 21;11(12):2853. doi: 10.3390/nu11122853 (PMC6950314; doi:10.3390/nu11122853)
Supplement: Supplementary file 1 [file nutrients-11-02853-s001.zip]

Archive with 7 entries (6 files):
- nutrients-629204  SM/
- nutrients-629204  SM/Figure S1 and S2.pdf
- nutrients-629204  SM/Supplementary material_nutrients_edited.docx
- nutrients-629204  SM/Supplementary table 1.docx
- nutrients-629204  SM/Supplementary table 2.docx
- nutrients-629204  SM/Supplementary table 3.doc
- nutrients-629204  SM/Table_Suplementary_4.xls
