# Supplementary material for: Serum Proteomic Analysis Reveals Vitamin D-Binding Protein (VDBP) as a Potential Biomarker for Low Bone Mineral Density in Mexican Postmenopausal Women
Source: Nutrients. 2019 Nov 21;11(12):2853. doi: 10.3390/nu11122853 (PMC6950314; doi:10.3390/nu11122853)
Supplement: Supplementary file 1 [file nutrients-11-02853-s001.zip › nutrients-629204 SM/Table_Suplementary_4.xls]

## Sheet: Resultados 
	Database "Homo sapiens" (66%)									Peptides identification
ID Match	Prot N	Unused	Total	% Cov	Accession #	Name	Species	Peptides < 95		Prec MW	Prec m/z	Best Sequence	Modifications	Conf	Theor MW
39	1	4.8	4.8	10.1	tr|B7Z9A0|B7Z9A0_HUMAN	cDNA FLJ56212, highly similar to Gelsolin OS=Homo sapiens PE=2 SV=1	HUMAN	2		997.46	998.467	EPGLQIWR		< 1	997.534
										1274.61	1275.62	HVVPNEVVVQR		84	1274.71
										1721.74	1722.75	EVQGFESATFLGYFK		99	1721.83
										1836.76	1837.76	TPSAAYLWVGTGASEAEK		99	1836.89
										2770.2	2771.2	VPVDPATYGQFYGGDSYIILYNYR		< 1	2770.33
132	1	7.3	7.3	16.8	tr|Q1L857|Q1L857_HUMAN	Ceruloplasmin (Fragment) OS=Homo sapiens PE = 4 SV = 1	HUMAN	4		1179.52	1180.53	IYHSHIDAPK		< 1	1179.6
										1202.42	1203.42	EYTDASFTNR		31	1202.52
										1370.64	1371.65	GAYPLSIEPIGVR		< 1	1370.76
										1518.65	1519.65	ALYLQYTDETFR		99	1518.74
										1612.59	1613.6	PYTFHSHGITYYK		99	1612.77
										1904.74	1905.74	NNEGTYYSPNYNPQSR	Deamidated(N)@1, Deamidated(N)@2	< 1	1904.78
										2170.84	2171.84	LISVDTEHSNIYLQNGPDR	Deamidated(N)@10	92	2171.05
										2297.96	2298.97	TTAPDQVDKEDEDFQESNK	Oxidation(P)@4, Oxidation(D)@8, Propionamide(K)@19	5	2297.98
										2397.85	2398.86	HYYIGIIETTWDYASDHGEK	Ile->Asn@7	99	2398.05
										2486.01	2487.02	GPEEEHLGILGPVIWAEVGDTIR	Glu->Gln@3, Deamidated(R)@23	4	2486.28
211	1	21.69	21.69	56.8	tr|A0A0G2JRN3|A0A0G2JRN3_HUMAN	Alpha-1-antitrypsin OS=Homo sapiens GN=SERPINA1 PE=1 SV=1	HUMAN	10		636.225	637.232	VPMMK	Oxidation(M)@3, Oxidation(M)@4	< 1	636.298
										841.447	842.455	LGTKADTH		< 1	841.429
										1014.52	1015.53	SVLGQLGITK		99	1014.61
										1077.44	1078.45	FLENEDRR		2	1077.52
										1089.45	1090.46	WERPFEVK		4	1089.56
										1109.49	1110.5	LSITGTYDLK		20	1109.6
										1246.47	1247.48	LGMFNIQHCK	Carbamidomethyl(C)@9	99	1246.6
										1274.59	1275.6	GKWERPFEVK		90	1274.68
										1575.74	1576.74	DTVFALVNYIFFK		99	1575.83
										1640.7	1641.71	ITPNLAEFAFSLYR		99	1640.86
										1778.65	1779.66	TDTSHHDQDHPTFNK		99	1778.76
										1802.78	1803.78	LQHLENELTHDIITK	Deamidated(N)@6, Glu->Lys@7	99	1802.99
										1833.79	1834.8	VFSNGADLSGVTEEAPLK	Deamidated(N)@4	99	1833.9
										2056.78	2057.79	LYHSEAFTVNFGDTEEAK	Deamidated(N)@10, Lys->Allysine(K)@18	99	2056.89
										2070.77	2071.77	YHSEAFTVNFGDTEEAK	Iodo(Y)@1, Deamidated(N)@9	13	2070.73
										2184.89	2185.9	LYHSEAFTVNFGDTEEAKK		71	2185.03
										2573.08	2574.09	TLNQPDSQLQLTTGNGLFLSEGLK	Asn->Leu@3, Deamidated(N)@15	99	2573.36
										2573.14	2574.15	TLNQPDSQLQLTTGNGLFLSEGLK	Deamidated(N)@3, Oxidation(P)@5, Dehydrated(D)@6, Deamidated(N)@15	99	2573.29
195	1	16.54	16.54	48.9	tr|V9HWI6|V9HWI6_HUMAN	Epididymis secretory protein Li 51 OS=Homo sapiens GN=HEL-S-51 PE=2 SV=1	HUMAN	10		914.356	915.364	YTFELSR		89	914.45
										1169.54	1170.54	THLPEVFLSK		< 1	1169.64
										1253.62	1254.63	HLSLLTTLSNR		< 1	1253.71
										1274.43	1275.44	VCSQYAAYGEK	Carbamidomethyl(C)@2	99	1274.56
										1325.65	1326.65	RTHLPEVFLSK		1	1325.75
										1528.67	1529.68	EDFTSLSLVLYSR		99	1528.78
										1565.69	1566.7	FPSGTFEQVSQLVK		99	1565.81
										1693.8	1694.81	KFPSGTFEQVSQLVK		99	1693.9
										2053.69	2054.7	GQELCADYSENTFTEYK	Carbamidomethyl(C)@5	99	2053.86
										2091.66	2092.67	SLGECCDVEDSTTCFNAK	Carbamidomethyl(C)@5, Carbamidomethyl(C)@6, Carbamidomethyl(C)@14	99	2091.82
										2282	2283.01	SCESNSPFPVHPGTAECCTK	Carbamidomethyl(C)@2, Pro->Asp@9, Carbamidomethyl(C)@17, Carbamidomethyl(C)@18	< 1	2281.9
										2365.03	2366.04	VPTADLEDVLPLAEDITNILSK	Asp->Asn@5, Leu->Asn@12	97	2365.24
										2516.76	2517.76	EVVSLTEACCAEGADPDCYDTR	Carbamidomethyl(C)@9, Carbamidomethyl(C)@10, Carbamidomethyl(C)@18	92	2517.01
										2705.96	2706.96	HQPQEFPTYVEPTNDEICEAFR	Glu->Gln@5, Deamidated(N)@14, Carbamidomethyl(C)@18	82	2706.2
										2992.04	2993.05	SDFASNCCSINSPPLYCDSEIDAELK	Carbamidomethyl(C)@7, Carbamidomethyl(C)@8, Carbamidomethyl(C)@17, Lys->Glu@26	38	2992.2
148	1	23.3	23.3	43.8	tr|D3DNU8|D3DNU8_HUMAN	Kininogen 1, isoform CRA_a OS=Homo sapiens GN=KNG1 PE=4 SV=1	HUMAN	15		1002.47	1003.47	QVVAGLNFR		99	1002.56
										1029.43	1030.44	YFIDFVAR		99	1029.53
										1128.38	1129.39	TWQDCEYK	Carbamidomethyl(C)@5	99	1128.45
										1157.54	1158.55	KYFIDFVAR		99	1157.62
										1250.5	1251.5	TVGSDTFYSFK		99	1250.58
										1382.53	1383.54	ENFLFLTPDCK	Carbamidomethyl(C)@10	99	1382.65
										1513.52	1514.53	TWQDCEYKDAAK	Carbamidomethyl(C)@5	< 1	1513.65
										1598.63	1599.64	IASFSQNCDIYPGK	Carbamidomethyl(C)@8	99	1598.74
										1890.71	1891.72	YNSQNQSNNQFVLYR	Oxidation(N)@5, Deamidated(N)@9	99	1890.85
										2066.72	2067.73	QESQSEEIDCNDKDLFK	Gln->pyro-Glu@N-term, Carbamidomethyl(C)@10	95	2066.87
										2105.82	2106.82	GQSLDCNAEVYVVPWEK	Deamidated(Q)@2, Phospho(S)@3, Oxidation(D)@5, Carbamidomethyl(C)@6, Oxidation(N)@7	< 1	2105.87
										2105.85	2106.85	LGQSLDCNAEVYVVPWEK	Carbamidomethyl(C)@7	99	2106.01
										2120.87	2121.88	SCEYKGRPPKAGAEPASER	Carbamidomethyl(C)@2, Oxidation(Y)@4, Oxidation(K)@5	< 1	2120.99
										2152.92	2153.93	DIPTNSPELEETLTHTITK	Methyl(D)@1, Deamidated(N)@5	99	2153.07
										2223.9	2224.9	THTITKLNAENNATFYFK	Oxidation(H)@2, Phospho(T)@5, Oxidation(N)@8	< 1	2224.02
										2439.86	2440.86	SLWNGDTGECTDNAYIDIQLR	Asn->Leu@4, Carbamidomethyl(C)@10, Deamidated(N)@13	99	2440.12
164	1	3.52	3.52	12.2	tr|C9JV77|C9JV77_HUMAN	Alpha-2-HS-glycoprotein OS=Homo sapiens GN=AHSG PE=1 SV=1	HUMAN	2		1659.63	1660.64	EHAVEGDCDFQLLK	Carbamidomethyl(C)@8	99	1659.76
										2578.09	2579.1	AQLVPLPPSTYVEFTVSGTDCVAK	Carbamidomethyl(C)@21	97	2578.3
169	1	6.85	6.85	24.5	tr|B7Z556|B7Z556_HUMAN	cDNA FLJ56822, highly similar to Alpha-2-HS-glycoprotein OS=Homo sapiens PE=2 SV=1	HUMAN	3		812.361	813.368	FSVVYAK		93	812.443
										1195.49	1196.49	HTLNQIDEVK		98	1195.62
										1659.59	1660.6	EHAVEGDCDFQLLK	Carbamidomethyl(C)@8	99	1659.76
										3363.21	3364.22	QPNCDDPETEEAALVAIDYINQDLPWGYK	Carbamidomethyl(C)@4	99	3363.52
180	1	14.02	14.02	39.7	tr|C9JV77|C9JV77_HUMAN	Alpha-2-HS-glycoprotein OS=Homo sapiens GN=AHSG PE=1 SV=1	HUMAN	7		773.298	774.306	AHYDLR		18	773.382
										801.258	802.265	QYGFCK	Carbamidomethyl(C)@5	96	801.348
										812.368	813.375	FSVVYAK		99	812.443
										846.348	847.356	CNLLAEK	Carbamidomethyl(C)@1	3	846.427
										1079.47	1080.48	APHGPGLIYR		99	1079.59
										1195.53	1196.53	HTLNQIDEVK		99	1195.62
										1641.55	1642.55	EHAVEGDCDFQLLK	Glu->pyro-Glu@N-term, Carbamidomethyl(C)@8	99	1641.75
										2079.84	2080.85	HTFMGVVSLGSPSGEVSHPR		85	2080.02
										2578.06	2579.07	AQLVPLPPSTYVEFTVSGTDCVAK	Carbamidomethyl(C)@21	98	2578.3
										3363.23	3364.24	QPNCDDPETEEAALVAIDYINQNLPWGYK	Carbamidomethyl(C)@4, Oxidation(D)@6, Dehydrated(T)@9, Val->Thr@15, Deamidated(N)@21	99	3363.49
262	1	21.33	21.33	24.1	tr|V9HWA9|V9HWA9_HUMAN	Epididymis secretory sperm binding protein Li 62p OS=Homo sapiens GN=HEL-S-62p PE=2 SV=1	HUMAN	10		800.502	801.509	WLILEK		24	800.48
										1008.55	1009.56	APSTWLTAY		48	1008.49
										1082.58	1083.59	GYTQQLAFR		99	1082.55
										1105.62	1106.62	TQQLAFRQP	Deamidated(Q)@3, Deamidated(Q)@8, Oxidation(P)@9	< 1	1105.54
										1125.59	1126.6	GARVVLVAVDK		< 1	1125.69
										1151.66	1152.67	QPSSAFAAFVK		99	1151.6
										1189.69	1190.69	DFDFVPPVVR		99	1189.61
										1210.73	1211.74	KGYTQQLAFR		< 1	1210.65
										1334.75	1335.76	APSTWLTAYVVK		99	1334.72
										1640.81	1641.82	AGDFLEANYMNLQR		99	1640.76
										1670.89	1671.9	SYTVAIAGYALAQMGR		87	1670.85
										1748.98	1749.99	DMALTAFVLISLQEAK		99	1748.94
										1788.9	1789.91	DICEEQVNSLPGSITK	Carbamidomethyl(C)@3	99	1788.86
										1990.01	1991.02	DAPDHQELNLDVSLQLPS		99	1989.96
										2067.06	2068.06	QKPDGVFQEDAPVIHQEM		99	2066.97
										2156.13	2157.14	ILLQGTPVAQMTEDAVDAER		99	2156.08
										2579.41	2580.42	QKPDGVFQEDAPVIHQEMIGGLR	Oxidation(P)@3	< 1	2579.28
										2678.3	2679.31	YYGGGYGSTQATFMVFQALAQYQK		< 1	2678.25
										3095.74	3096.75	IDLRLPYSVVRNEQVEIRAVLYNYR	Deamidated(R)@4, Deamidated(N)@12, Oxidation(R)@25	< 1	3095.64
										3809.03	3810.03	QPVPGQQMTLKIEGDHGARVVLVAVDKGVFVLNKK	Oxidation(K)@27, Asn->His@33	< 1	3809.11
229	1	24.31	24.31	60.1	tr|J3QR68|J3QR68_HUMAN	Haptoglobin (Fragment) OS=Homo sapiens GN=HP PE=1 SV=1	HUMAN	11		808.393	809.401	DYAEVGR		78	808.371
										919.467	920.475	GSFPWQAK		99	919.455
										979.501	980.509	VGYVSGWGR		99	979.488
										1043.59	1044.6	VMPICLPSK	Carbamidomethyl(C)@5	92	1043.55
										1145.57	1146.58	HYEGSTVPEK		22	1145.54
										1202.66	1203.67	VTSIQDWVQK		99	1202.63
										1289.79	1290.79	DIAPTLTLYVGK		99	1289.72
										1344.66	1345.67	SCAVAEYGVYVK	Carbamidomethyl(C)@2	99	1344.64
										1536.82	1537.83	SPVGVQPILNEHTF		99	1536.79
										1582.65	1583.66	YQEDTCYGDAGSAF	Carbamidomethyl(C)@6	64	1582.59
										1706.85	1707.86	YVMLPVADQDQCIR	Carbamidomethyl(C)@12	99	1706.81
										1956.01	1957.01	SPVGVQPILNEHTFCAGM	Carbamidomethyl(C)@15	99	1955.92
										2171.08	2172.08	SPVGVQPILNEHTFCAGMSK	Carbamidomethyl(C)@15	99	2171.05
										2310.15	2311.16	AVHDLEEDTWYATGILSFDK	Leu->Asn@5	99	2310.04
										3874.76	3875.77	YQEDTCYGDAGSAFAVHDLEEDTWYATGILSFDK	Deamidated(Q)@2, Carbamidomethyl(C)@6	99	3874.65
										3876.78	3877.79	PEIAHGYVEHSVRYQCKNYYKLRTEGDGVYTL	Carbamidomethyl(C)@16, Oxidation(D)@27, Oxidation(Y)@30	< 1	3876.85
231	1	23.01	23.01	51.7	tr|J3QR68|J3QR68_HUMAN	Haptoglobin (Fragment) OS=Homo sapiens GN=HP PE=1 SV=1	HUMAN	11		808.403	809.411	DYAEVGR		99	808.371
										919.472	920.479	GSFPWQAK		99	919.455
										979.507	980.514	VGYVSGWGR		99	979.488
										1043.58	1044.58	VMPICLPSK	Carbamidomethyl(C)@5	77	1043.55
										1145.56	1146.56	HYEGSTVPEK		57	1145.54
										1202.65	1203.66	VTSIQDWVQK		99	1202.63
										1289.74	1290.75	DIAPTLTLYVGK		99	1289.72
										1344.66	1345.67	SCAVAEYGVYVK	Carbamidomethyl(C)@2	99	1344.64
										1536.81	1537.82	SPVGVQPILNEHTF		99	1536.79
										1706.84	1707.85	YVMLPVADQDQCIR	Carbamidomethyl(C)@12	99	1706.81
										2171.08	2172.09	SPVGVQPILNEHTFCAGMSK	Carbamidomethyl(C)@15	99	2171.05
										2224.16	2225.17	GVYVKVTSIQDWVQKTIAE	Formyl@N-term, Oxidation(K)@5, Deamidated(Q)@10, Oxidation(K)@15	3	2224.13
										2309.14	2310.15	AVHDLEEDTWYATGILSFDK		99	2309.09
										2603.1	2604.11	NKAVGDKLPECEADDGCPKPPEI	Deamidated(N)@1, Oxidation(K)@2, Oxidation(P)@9, Carbamidomethyl(C)@11, Carbamidomethyl(C)@17, Dioxidation(P)@21	< 1	2603.14
										3873.7	3874.71	YQEDTCYGDAGSAFAVHDLEEDTWYATGILSFDK	Carbamidomethyl(C)@6	99	3873.66
232	1	12.55	12.55	24.4	tr|V9HWA9|V9HWA9_HUMAN	Epididymis secretory sperm binding protein Li 62p OS=Homo sapiens GN=HEL-S-62p PE=2 SV=1	HUMAN	6		804.504	805.511	TFISPIK		1	804.475
										819.419	820.426	FYHPEK		43	819.391
										1059.6	1060.61	ADIGCTPGSGK	Carbamidomethyl(C)@5, Dehydrated(S)@9, Oxidation(K)@11	< 1	1059.47
										1091.68	1092.68	NTLIIYLDK		99	1091.62
										1288.65	1289.66	SGSDEVQVGQQR		23	1288.6
										1406.65	1407.66	VSHSEDDCLAFK	Carbamidomethyl(C)@8	99	1406.61
										1506.82	1507.82	GQGTLSVVTMYHAK	Oxidation(M)@10	99	1506.75
										1680.82	1681.82	VYAYYNLEESCTR	Methyl(E)@8, Carbamidomethyl(C)@11	< 1	1680.75
										1856.04	1857.04	VHQYFNVELIQPGAVK	Oxidation(P)@12, Lys->Allysine(K)@16	99	1855.95
										1941.01	1942.02	GIQDGEQRISLPESLKR	Oxidation(R)@8	< 1	1941.03
										2256.2	2257.21	VQLSNDFDEYIMAIEQTIK		99	2256.1
										2616.13	2617.14	DTWVEHWPEEDECQDEENQK	Methyl(D)@11, Carbamidomethyl(C)@13	99	2616.03
										3106.47	3107.48	YRGDQDATMSILDISMMTGFAPDTDDLK	Deamidated(Q)@5, Asp->Asn@25	34	3106.39
245	1	13	13	41.6	tr|B7Z8Q2|B7Z8Q2_HUMAN	cDNA FLJ55606, highly similar to Alpha-2-HS-glycoprotein OS=Homo sapiens PE=2 SV=1	HUMAN	6		801.359	802.366	QYGFCK	Carbamidomethyl(C)@5	90	801.348
										812.463	813.47	FSVVYAK		99	812.443
										1079.62	1080.62	APHGPGLIYR		99	1079.59
										1195.64	1196.65	HTLNQIDEVK		99	1195.62
										1659.79	1660.8	EHAVEGDCDFQLLK	Carbamidomethyl(C)@8	99	1659.76
										2578.38	2579.39	AQLVPLPPSTYVEFTVSGTDCVAK	Carbamidomethyl(C)@21	99	2578.3
										3347.62	3348.62	QPNCDDPETEEAALVAIDYINQNLPWGYK	Gln->Asn@1, Carbamidomethyl(C)@4, Asn->Leu@23	99	3347.57
320	1	22.04	22.04	67.4	tr|A0A024R3E3|A0A024R3E3_HUMAN	Apolipoprotein A-I, isoform CRA_a OS=Homo sapiens GN=APOA1 PE=4 SV=1	HUMAN	10		780.443	781.45	AHVDALR		96	780.424
										1011.59	1012.6	AKPALEDLR		81	1011.57
										1046.54	1047.54	LSPLGEEMR	Oxidation(M)@8	5	1046.51
										1212.7	1213.71	QGLLPVLESFK	Gln->pyro-Glu@N-term	99	1212.68
										1251.65	1252.66	VQPYLDDFQK		99	1251.61
										1300.66	1301.66	THLAPYSDELR		99	1300.64
										1385.73	1386.74	VSFLSALEEYTK		99	1385.71
										1399.68	1400.69	DYVSQFEGSALGK		99	1399.66
										1426.69	1427.69	KWQEEMELYR	Oxidation(M)@6	14	1426.66
										1461.85	1462.86	VKDLATVYVDVLK		99	1461.84
										1611.8	1612.81	LLDNWDSVTSTFSK		99	1611.78
										1815.91	1816.92	DSGRDYVSQFEGSALGK	Deamidated(Q)@9	26	1815.83
										1913.93	1914.94	EQLGPVTQEFWDNLEK	Glu->pyro-Glu@N-term	99	1913.92
										2201.14	2202.15	LREQLGPVTQEFWDNLEK		3	2201.11
										2618.34	2619.35	EQLGPVTQEFWDNLEKETEGLR	Deamidated(N)@13	99	2618.25
346	1	15.38	15.38	37.7	sp|P00738|HPT_HUMAN	Haptoglobin OS=Homo sapiens GN=HP PE=1 SV=1	HUMAN	6		636.307	637.314	NANFK	Deamidated(N)@1, Carbamyl(K)@5	< 1	636.287
										687.388	688.395	QWINK		26	687.37
										894.489	895.496	NPANPVQR		99	894.467
										945.483	946.49	GYVEHSVR		< 1	945.467
										1161.56	1162.56	LPECEAVCGK	Carbamidomethyl(C)@4, Carbamidomethyl(C)@8	99	1161.52
										1310.62	1311.63	TEGDGVYTLNDK		99	1310.6
										1386.7	1387.7	LPECEAVCGKPK	Carbamidomethyl(C)@4, Carbamidomethyl(C)@8	99	1386.66
										1438.7	1439.71	TEGDGVYTLNDKK		99	1438.69
										1579.81	1580.82	LRTEGDGVYTLNDK		32	1579.78
										2033.95	2034.96	LPECEADDGCPKPPEIAH	Carbamidomethyl(C)@4, Carbamidomethyl(C)@10	99	2033.88
										2619.23	2620.24	LPECEADDGCPKPPEIAHGYVEH	Carbamidomethyl(C)@4, Carbamidomethyl(C)@10	31	2619.14
										2976.44	2977.45	LPECEADDGCPKPPEIAHGYVEHSVR	Oxidation(P)@2, Carbamidomethyl(C)@4, Carbamidomethyl(C)@10, Glu->Gln@15	89	2976.35
										3807.96	3808.96	PWQAKMVSHHNLTTGATLINEQWLLTTAKNLFL	Oxidation(W)@23, Oxidation(F)@32	< 1	3807.98
348	1	12.58	12.58	46.1	tr|A0A024R3E3|A0A024R3E3_HUMAN	Apolipoprotein A-I, isoform CRA_a OS=Homo sapiens GN=APOA1 PE=4 SV=1	HUMAN	6		1225.56	1226.57	DEPPQSPWDR		99	1225.54
										1225.6	1226.6	PPQSPWDRVK	Deamidated(R)@8, Oxidation(K)@10	1	1225.61
										1251.64	1252.65	VQPYLDDFQK		99	1251.61
										1298.59	1299.6	WQEEMELYR	Oxidation(M)@5	49	1298.56
										1399.69	1400.7	DYVSQFEGSALGK		99	1399.66
										1461.86	1462.86	VKDLATVYVDVLK		99	1461.84
										1611.81	1612.81	LLDNWDSVTSTFSK		99	1611.78
										1913.99	1915	EQLGPVTQEFWDNLEK	Glu->pyro-Glu@N-term	99	1913.92
										1914.97	1915.97	EQLGPVTQEFWDNLEK	Glu->pyro-Glu@N-term, Deamidated(Q)@8	94	1914.9
										2238.19	2239.2	LHELQEKLSPLGEEMRDR	Carbamidomethyl@N-term, Oxidation(P)@10, Glu->Asp@14	48	2238.11
325	1	20.74	20.74	53.2	tr|A0A024R3E3|A0A024R3E3_HUMAN	Apolipoprotein A-I, isoform CRA_a OS=Homo sapiens GN=APOA1 PE=4 SV=1	HUMAN	10		636.304	637.311	GEEMR	Oxidation(M)@4	< 1	636.254
										780.439	781.446	AHVDALR		82	780.424
										1011.6	1012.6	AKPALEDLR		99	1011.57
										1046.53	1047.54	LSPLGEEMR	Oxidation(M)@8	< 1	1046.51
										1212.69	1213.7	QGLLPVLESFK	Gln->pyro-Glu@N-term	99	1212.68
										1225.56	1226.57	DEPPQSPWDR		99	1225.54
										1251.64	1252.65	VQPYLDDFQK		99	1251.61
										1300.66	1301.67	THLAPYSDELR		99	1300.64
										1385.74	1386.75	VSFLSALEEYTK		99	1385.71
										1399.7	1400.71	DYVSQFEGSALGK		99	1399.66
										1461.86	1462.86	VKDLATVYVDVLK		99	1461.84
										1611.81	1612.82	LLDNWDSVTSTFSK		99	1611.78
										1913.96	1914.97	EQLGPVTQEFWDNLEK	Glu->pyro-Glu@N-term	99	1913.92
330	1	19.54	19.54	69.3	tr|A0A024R3E3|A0A024R3E3_HUMAN	Apolipoprotein A-I, isoform CRA_a OS=Homo sapiens GN=APOA1 PE=4 SV=1	HUMAN	9		780.441	781.448	AHVDALR		< 1	780.424
										1011.59	1012.6	AKPALEDLR		97	1011.57
										1030.53	1031.54	LSPLGEEMR		99	1030.51
										1225.56	1226.56	DEPPQSPWDR		90	1225.54
										1234.69	1235.7	DLATVYVDVLK		99	1234.68
										1251.65	1252.66	VQPYLDDFQK		99	1251.61
										1282.59	1283.59	WQEEMELYR		90	1282.57
										1300.67	1301.68	THLAPYSDELR		99	1300.64
										1399.68	1400.69	DYVSQFEGSALGK		99	1399.66
										1461.85	1462.86	VKDLATVYVDVLK		99	1461.84
										1611.79	1612.8	LLDNWDSVTSTFSK		99	1611.78
										1913.93	1914.94	EQLGPVTQEFWDNLEK	Dehydrated(E)@9	99	1913.92
										2384.01	2385.01	ENGGARLAEYHAKATEHLSTLS	Glu->pyro-Glu@N-term, Oxidation(H)@11, Oxidation(K)@13, Oxidation(H)@17	< 1	2384.14
										3808.97	3809.97	LAARLEALKENGGARLAEYHAKATEHLSTLSEKAK	Oxidation(R)@4, Deamidated(N)@11, Oxidation(H)@20	< 1	3809.01
										3809.88	3810.89	QLNLKLLDNWDSVTSTFSKLREQLGPVTQEFW	Oxidation(K)@19, Deamidated(R)@21, Deamidated(Q)@29	< 1	3809.92
363	1	16.88	16.88	38.2	sp|P00738|HPT_HUMAN	Haptoglobin OS=Homo sapiens GN=HP PE=1 SV=1	HUMAN	8		687.38	688.387	QWINK		26	687.37
										1161.54	1162.55	LPECEAVCGK	Carbamidomethyl(C)@4, Carbamidomethyl(C)@8	99	1161.52
										1310.62	1311.63	TEGDGVYTLNDK		99	1310.6
										1386.69	1387.69	LPECEAVCGKPK	Carbamidomethyl(C)@4, Carbamidomethyl(C)@8	99	1386.66
										1420.68	1421.69	TEGDGVYTLNDKK	Dehydrated(D)@4	99	1420.68
										1438.68	1439.69	TEGDGVYTLNNEK		99	1438.66
										1579.81	1580.82	LRTEGDGVYTLNDK		99	1579.78
										1856.93	1857.93	AVGDKLPECEAVCGKPK	Carbamidomethyl(C)@9, Carbamidomethyl(C)@13	99	1856.91
										2033.05	2034.05	LPECEADDGCPKPPEIAH	Carbamidomethyl(C)@4, Carbamidomethyl(C)@10	73	2033.88
										2619.2	2620.21	LPECEADDGCPKPPEIAHGYVEH	Carbamidomethyl(C)@4, Carbamidomethyl(C)@10	33	2619.14
										2961.4	2962.41	LPECEADDGCPKPPEIAHGYVEHSVR	Leu->Asn@1, Carbamidomethyl(C)@4, Carbamidomethyl(C)@10, Glu->Gln@22	99	2961.31
										3007.39	3008.4	VDSGNDVTDIADDGCPKPPEIAHGYVEH	Deamidated(N)@5, Carbamidomethyl(C)@15	91	3007.31
										3808.88	3809.89	ADDGCPKPPEIAHGYVEHSVRYQCKNYYKLR	Carbamidomethyl(C)@5, Oxidation(H)@18, Carbamyl(R)@21, Carbamidomethyl(C)@24	< 1	3808.78
362	1	20.26	20.26	36.7	sp|P00738|HPT_HUMAN	Haptoglobin OS=Homo sapiens GN=HP PE=1 SV=1	HUMAN	9		687.376	688.384	QWINK		14	687.37
										1310.6	1311.61	TEGDGVYTLNDK		99	1310.6
										1386.67	1387.68	LPECEAVCGKPK	Carbamidomethyl(C)@4, Carbamidomethyl(C)@8	99	1386.66
										1438.67	1439.68	TEGDGVYTLNDKK		99	1438.69
										1438.68	1439.68	TEGDGVYTLNNEK		99	1438.66
										1579.79	1580.8	LRTEGDGVYTLNDK		99	1579.78
										1674.79	1675.79	PPEIAHGYVEHSVR	Ala->Arg@5	34	1674.86
										1707.86	1708.87	LRTEGDGVYTLNDKK		99	1707.88
										1856.92	1857.93	AVGDKLPECEAVCGKPK	Carbamidomethyl(C)@9, Carbamidomethyl(C)@13	99	1856.91
										2032.04	2033.05	GCPKPPEIAHGYVEHSVR	Carbamidomethyl(C)@2	< 1	2031.99
										2619.22	2620.22	LPECEADDGCPKPPEIAHGYVEH	Carbamidomethyl(C)@4, Carbamidomethyl(C)@10	98	2619.14
										2961.39	2962.4	LPECEADDGCPKPPEIAHGYVEHSVR	Leu->Asn@1, Carbamidomethyl(C)@4, Carbamidomethyl(C)@10, Glu->Lys@22	99	2961.35
										3006.42	3007.42	PKPPEIAHGYVEHSVRYQCKNYYK	Carbamidomethyl(C)@19, Carbamyl(K)@20, Deamidated(N)@21	< 1	3006.44
										3348.58	3349.59	VDSGNDVTDIADDGCPKPPEIAHGYVEHSVR	Carbamidomethyl(C)@15	53	3348.53
										3348.61	3349.62	KQWINKAVGDKLPECEADDGCPKPPEIAH	Oxidation(K)@1, Oxidation(W)@3, Deamidated(N)@5, Methyl(E)@14, Carbamidomethyl(C)@15, Carbamidomethyl(C)@21	1	3348.58
										3432.67	3433.67	AVGDKLPECEADDGCPKPPEIAHGYVEHSVR	Carbamidomethyl(C)@9, Carbamidomethyl(C)@15, Deamidated(R)@31	< 1	3432.57
125	1	8.02	8.02	8.9	tr|Q1L857|Q1L857_HUMAN	Ceruloplasmin (Fragment) OS=Homo sapiens PE=4 SV=1	HUMAN	4		1370.89	1371.9	GAYPLSIEPIGVR		4	1370.76
										1518.9	1519.9	ALYLQYTDETFR		96	1518.74
										1518.91	1519.92	ALYLQYTDETFR		99	1518.74
										1612.94	1613.95	PYTFHSHGITYYK		99	1612.77
										2170.31	2171.32	LISVDTEHSNIYLQNGPDR		99	2170.07
										2486.55	2487.56	GPEEEHLGILGPVIWAEVGDTIR		99	2486.28
127	1	2.96	2.96	5.8	tr|Q1L857|Q1L857_HUMAN	Ceruloplasmin (Fragment) OS=Homo sapiens PE=4 SV=1	HUMAN	1		1202.63	1203.64	EYTDASFTNR		31	1202.52
										1370.88	1371.88	GAYPLSIEPIGVR		79	1370.76
										1518.86	1519.87	ALYLQYTDETFR		99	1518.74
										2487.54	2488.55	GPEEEHLGILGPVIWAEVGDTIR	Oxidation(W)@15, Glu->Asn@17	24	2487.28
130	1	14.52	14.52	30.8	tr|B3KS79|B3KS79_HUMAN	cDNA FLJ35730 fis, clone TESTI2003131, highly similar to ALPHA-1-ANTICHYMOTRYPSIN OS=Homo sapiens PE=2 SV=1	HUMAN	7		959.605	960.612	ADLSGITGAR		95	959.504
										1060.66	1061.67	EIGELYLPK		99	1060.58
										1107.64	1108.64	WRDSLEFR		94	1107.55
										1214.85	1215.85	ITLLSALVETR		99	1214.72
										1891.02	1892.03	LYGSEAFATDFQDSAAAK		99	1890.86
										1907.13	1908.14	AVLDVFEEGTEASAATAVK		99	1906.95
										2225.36	2226.37	GTHVDLGLASANVDFAFSLYK	Deamidated(N)@12	99	2225.1
										2296.4	2297.41	DYNLNDILLQLGIEEAFTSK	Deamidated(N)@3	99	2296.15
171	1	12.34	12.34	31	tr|A0A024R944|A0A024R944_HUMAN	Serpin peptidase inhibitor, clade C (Antithrombin), member 1, isoform CRA_a OS=Homo sapiens GN=SERPINC1 PE=3 SV=1	HUMAN	6		1231.83	1232.84	ANRPFLVFIR		40	1231.72
										1339.77	1340.78	TSDQIHFFFAK		99	1339.66
										1404.87	1405.88	EVPLNTIIFMGR	Oxidation(M)@10	< 1	1404.74
										1429.92	1430.92	VAEGTQVLELPFK		99	1429.78
										1527.89	1528.9	FATTFYQHLADSK		99	1527.74
										1864.06	1865.06	EQLQDMGLVDLFSPEK	Oxidation(M)@6	99	1863.89
										2210.32	2211.33	KANKSSKLVSANRLFGDKSL	Oxidation(K)@1, Oxidation(N)@3, Oxidation(K)@4	2	2210.2
										2210.32	2211.33	FRYRRVAEGTQVLELPFK	Thr->Ala@10, Oxidation(P)@16, Oxidation(K)@18	5	2210.2
										2290.35	2291.35	AFLEVNEEGSEAAASTAVVIAGR		99	2290.14
										2315.35	2316.36	NDNDNIFLSPLSISTAFAMTK	Leu->Asn@8, Oxidation(M)@19	99	2315.07
328	1	10.13	10.13	41.6	tr|A0A024R3E3|A0A024R3E3_HUMAN	Apolipoprotein A-I, isoform CRA_a OS=Homo sapiens GN=APOA1 PE=3 SV=1	HUMAN	6		1234.8	1235.81	DLATVYVDVLK		32	1234.68
										1251.76	1252.77	VQPYLDDFQK		99	1251.61
										1300.76	1301.77	THLAPYSDELR		98	1300.64
										1300.77	1301.77	THLAPYSDELR		99	1300.64
										1399.78	1400.78	DYVSQFEGSALGK		99	1399.66
										1611.97	1612.98	LLDNWDSVTSTFSK		99	1611.78
										1932.12	1933.13	EQLGPVTQEFWDNLEK		99	1931.93
329	1	1.3	1.3	11.8	tr|E9PQ63|E9PQ63_HUMAN	Carbonyl reductase [NADPH] 1 OS=Homo sapiens GN=CBR1 PE=1 SV=1	NADPH	1		2210.34	2211.35	KEYGGLDVLVNNAGIAFKVAD	Oxidation(Y)@3, Deamidated(N)@11, Deamidated(N)@12	95	2210.11
